# Supplementary material for: NAD+ pool depletion as a signal for the Rex regulon involved in Streptococcus agalactiae virulence
Source: PLoS Pathog. 2021 Aug 9;17(8):e1009791. doi: 10.1371/journal.ppat.1009791 (PMC8376106; doi:10.1371/journal.ppat.1009791)
Supplement: S2 Table — (XLSX) [file ppat.1009791.s002.xlsx]

## Sheet: S2 Table
S2 Table	Genes that are up-regulated in the absence of Rex (repression by Rex)
gene	fold change		function	putative role
	static	aeration
gbs0023	176.3	126.4	purC, phosphoribosylaminoimidazole-succinocarboxamidesynthase	Purine
gbs0024	227.6	204.8	purL, phosphoribosylformylglycinamidine synthase, putative	Purine
gbs0025	212.7	166.9	purF, amidophosphoribosyltransferase	Purine
gbs0026	171.4	148.5	purM, phosphoribosylformylglycinamidine cyclo-ligase	Purine
gbs0027	138.9	117.1	purN, phosphoribosylglycinamide formyltransferase	Purine
gbs0028	74.1	72.2	acetyltransferase, GNAT family	Purine
gbs0029	60.8	60.9	purH, phosphoribosylaminoimidazolecarboxamide	Purine
gbs0042	85.4	62.2	purD, phosphoribosylamine--glycine ligase	Purine
gbs0043	101.1	68.8	purE, phosphoribosylaminoimidazole carboxylase, catalytic subunit	Purine
gbs0044	123.3	84.1	purK, phosphoribosylaminoimidazole carboxylase, ATPase subunit	Purine
gbs0045	20.6	15.1	hypothetical protein	Purine
gbs0046	8.1	5.2	hypothetical protein	Purine
gbs0047	6.9	5.4	purB,adenylosuccinate lyase	Purine
gbs0053	47.6	26.8	adhE aldehyde-alcohol dehydrogenase	carbon
gbs0352	16.8	21.1	pbuO, xanthine/uracil permease family protein	Purine
gbs0553	52.4	40.4	pyrD, dihydroorotate dehydrogenase A	Purine
gbs0583	8.7	5.7	add, adenosine deaminase, putative	Purine
gbs0609	9.5	10.6	streptodornase , nuclease	virulence
gbs0789	18.7	23.9	oxlT, oxalate:formate antiporter	carbon, nucleotide
gbs0942	6.1	4.9	binding lipoprotein	nucleoside
gbs1089	12.2	11.4	fhs, formate--tetrahydrofolate ligase	folate, nucleoside
gbs1154	46.2	46.5	guaC, guanosine monophosphate reductase	pyrimidine
gbs1388	6.1	4.0	hypothetical protein	unknown
gbs1389	7.1	6.2	haemolysin III-like	virulence
gbs1403	41.3	22.8	nudP, 5 -nucleotidase, LPXTN motif	nucleotide
gbs1929	28.9	18.3	CdnP, 2 ,3 -cyclic-nucleotide 2 -phosphodiesterase, LPXTG motif
gbs1996	9.1	6.5	Nucleoside triphosphate pyrophosphohydrolase domain	nucleotide
gbs1997	9.6	7.4	dprA-like protein	nucleotide
Cut off is >5 fold-change; colors represent operonic structure based on ref
