# Supplementary material for: NAD+ pool depletion as a signal for the Rex regulon involved in Streptococcus agalactiae virulence
Source: PLoS Pathog. 2021 Aug 9;17(8):e1009791. doi: 10.1371/journal.ppat.1009791 (PMC8376106; doi:10.1371/journal.ppat.1009791)
Supplement: S3 Table — (XLSX) [file ppat.1009791.s003.xlsx]

## Sheet: S3 Table
S3 Table	Genes that are down-regulated in the absence of Rex (activation by Rex)
gene	fold change		function	putative role
	static	aeration
gbs0182	-2.4	-5.4	lrgA-like protein	cell wall, septation
gbs1078	-1.2	-6.0	carA, carbamoyl-phosphate synthase, subunit	nucleotide
gbs1079	-1.2	-5.6	pyrB, aspartate carbamoyltransferase	pyrimidine
gbs1211	-1.0	-6.5	pyrP, uracil permease	pyrimidine
gbs1778	-2.1	-6.3	universal stress protein family	stress
gbs1779	-2.5	-9.1	efflux-like protein	influx
gbs2013	-1.0	-5.5	major facilitator family protein	efflux
Cut off is >5 fold-change; colors represent operonic structure based on ref
