# Supplementary material for: NAD+ pool depletion as a signal for the Rex regulon involved in Streptococcus agalactiae virulence
Source: PLoS Pathog. 2021 Aug 9;17(8):e1009791. doi: 10.1371/journal.ppat.1009791 (PMC8376106; doi:10.1371/journal.ppat.1009791)
Supplement: S4 Table — (XLSX) [file ppat.1009791.s004.xlsx]

## Sheet: S4 Table
S4 Table. Genes up-regulated in the absence of Rex
gene	operon	fold change		function							putative role
		static	aeration
gbs0016		1.24	2.35733	pcsB protein							cell wall, septation
gbs0048		2.4848	2.205	transcriptional regulator, Cro/CI family							transcription
gbs0054		4.0264	3.36133	adhP, alcohol dehydrogenase, propanol-preferring							carbon
gbs0110		3.3492	3.89533	carbonic anhydrase-related protein							carbon
gbs0158		3.2302	3.307	putative DNA binding protein
gbs0197		1.43	2.17233	ribosomal protein S15							translation
gbs0268		3.09117	2.532	transketolase							carbon
gbs0269		2.34067	1.7	hypothetical protein
gbs0270		2.5267	1.5	ABC transporter, ATP-binding protein
gbs0271		2.73543	1.97	membrane protein, putative
gbs0282		1.24	2.059	amino acid ABC transporter, ATP-binding protein							amino acid
gbs0346		2.64237	2.824	PTS system, mannose/glucose-specific IID component							sugar
gbs0347		2.7275	2.61733	PTS system, mannose/glucose-specific IIC component							sugar
gbs0348		2.69617	2.49967	PTS system, mannose-glucose-specific IIAB components							sugar
gbs0419		2.50283	1.99867	acetyl esterase/lipase							fatty acid
gbs0437		2.66617	2.274	pgi, glucose-6-phosphate isomerase							carbon
gbs0440		3.57263	4.39967	Nucleoside-binding protein, transporter							nucleotide
gbs0452		3.18593	2.56867	rhamnosyltransferase transferase							cell wall
gbs0470		1.86	2.222	surface protein Rib							virulence
gbs0493		2.51183	2.257	hypothetical protein
gbs0608		2.5637	1.8	enolase							carbon, adhesin
gbs0646		1.77	2.123	cylG protein							virulence
gbs0647		1.99	2.476	acyl carrier protein AcpC							virulence
gbs0648		2.19567	2.819	cylZ protein							virulence
gbs0649		2.25297	2.58067	cylA protein							virulence
gbs0650		2.11983	2.42233	cylB protein							virulence
gbs0651		1.99507	2.76633	cylE protein							virulence
gbs0652		2.12823	3.15167	cylF protein							virulence
gbs0653		2.18407	3.086	cylI protein							virulence
gbs0654		2.26603	2.66	cylJ protein							virulence
gbs0655		2.4058	3.68067	cylK protein							virulence
gbs0794		2.1989	1.95	ABC transporter, ATP-binding protein							amino acid
gbs0795		2.13523	1.43	ABC transporter, permease protein							amino acid
gbs0822		2.70133	2.98033	major facilitator family protein
gbs0889		1.29	2.142	hypothetical protein
gbs0895		2.47637	2.83733	pdhA pyruvate dehydrogenase, thymine PPi dependent, E1 component, alpha subunit							carbon
gbs0896		2.0931	2.302	pdhB, pyruvate dehydrogenase, thymine PPi dependent, E1 component, beta subunit							carbon
gbs0941		3.7386	3.269	cdd, cytidine deaminase							nucleotide
gbs0943		4.13323	2.789	ABC transporter, ATP-binding protein							nucleotide
gbs0944		3.55577	3.00967	nupP, permease							nucleotide
gbs0945		3.70567	3.16067	nupC, permease protein							nucleotide
gbs0947		2.0813	1.9	L-lactate dehydrogenase							carbon
gbs0952		1.92	2.49067	nah, Na+/H+ exchanger family protein
gbs1050		2.14197	2.417	carbon starvation protein CstA, putative							stress
gbs1080		2.69003	-2	pyrC, dihydroorotase, multifunctional complex type							nucleotide
gbs1081		2.36103	-3.3	pyrE, orotate phosphoribosyltransferase							nucleotide
gbs1082		2.24637	-2.6	pyrF, orotidine 5 -phosphate decarboxylase							nucleotide
gbs1156		2.68697	2.75067	hypothetical protein
gbs1174		2.23067	1.92	eriC, voltage-gated chloride channel family protein
gbs1195		1.04	0.445333	nifS, cysteine desulfurase							amino acid
gbs1287		1.87	2.527	C4-dicarboxylate transporters
gbs1390		2.2947	3.83933	hypothetical protein
gbs1421		2.47767	2.657	panE, 2-dehydropantoate 2-reductase, putative							nucleotide
gbs1422		2.26037	2.21567	PfoR-like protein							transcription
gbs1464		1.68	2.13933	fhuB, iron compound ABC transporter, permease protein							iron
gbs1465		1.78	2.81067	fhuG, iron compound ABC transporter, permease protein							iron
gbs1504		2.1245	2.533	sulfurtransferase -like protein
gbs1529		2.05057	2.307	hemagglutinin-like , LPXTG							virulence
gbs1530		2.31837	2.257	transcription regulator RogB							transcription
gbs1535		1.84	2.67467	hypothetical protein
gbs1546		1.29	2.15467	amino acid permease							amino acid
gbs1579		1.35	2.11433	rplK ribosome							translation
gbs1619		3.87427	3.56633	serA, D-isomer specific 2-hydroxyacid dehydrogenase family protein							amino acid
gbs1620		3.49217	2.537	acetyltransferase, GNAT family							amino acid
gbs1621		3.6429	2.76367	serC phosphoserine aminotransferase							amino acid
gbs1659		2.07137	1.63	amino acid ABC transporter, substrate-binding protein							amino acid
gbs1683		1.3	2.681	branched-chain amino acid transport system II carrier protein							amino acid
gbs1752		2.51527	2.47567	hypothetical protein
gbs1753		2.27467	2.00733	drug resistance transporter, EmrB/QacA family
gbs1776		1.42	2.05767	hypothetical protein
gbs1777		1.94	2.28433	glpF3, glycerol uptake facilitator protein, putative							carbon
gbs1784		1.71	2.33167	CydC , ABC transporter, ATP-binding protein							carbon
gbs1786		1.92	2.247	cydB, cytochrome d ubiquinol oxidase, subunit II							carbon
gbs1787		2.05307	1.96	cydA, cytochrome d oxidase, subunit I							carbon
gbs1788		2.18207	1.67	ndh, pyridine nucleotide-disulphide oxidoreductase							carbon
gbs1789		2.04893	1.68	menA, prenyltransferase							carbon
gbs1809		2.63713	2.465	pgk, phosphoglycerate kinase							carbon
gbs1810		3.44683	2.98333	nucleotidase, phosphatase, lipoprotein							nucleotide
gbs1859		2.55743	1.88	purA, adenylosuccinate synthetase							nucleotide
gbs1860		1.7	3.508	transcriptional regulators and to PTS enzyme II							transcription
gbs1881		1.61	2.40367	hypothetical protein
gbs1896		1.55	2.06633	nitroreductase
gbs1936		2.58977	2.23133	PTS system, mannose/fructose-specific IID component							sugar
gbs1937		2.45747	1.9	PTS system, mannose/fructose-specific IIC component							sugar
gbs1938		2.1023	1.82	PTS system, mannose/fructose-specific IIB components							sugar
gbs2031		1.37	2.35433	ABC transporter, ATP-binding protein
gbs2032		1.56	2.21133	ABC transporter, permease protein
gbs2084		2.00843	1.89	arcC, carbamate kinase							amino acid
gbs2105		2.10597	2.31267	sdaA, L-serine dehydratase, iron-sulfur-dependent, alpha subunit							amino acid
gbs2106		1.11	2.09433	hypothetical protein
gbs2121		2.36123	1.96	hypothetical protein
gbs2122		3.39983	1.86	arcA, arginine deiminase							amino acid,pH
gbs2123		3.5004	2.409	hypothetical protein							amino acid,pH
gbs2124		3.93673	3.19633	arcB, ornithine carbamoyltransferase							amino acid,pH
gbs2125		3.6498	2.642	arcD, arginine/ornithine antiporter							amino acid,pH
gbs2126		4.63383	3.41633	arcC, carbamate kinase							amino acid,pH
Genes down-regulated in the absence of Rex
gene	operon	fold change		function							putative role
		staic	aeration
gbs0126		-2	-2.4	L-2-hydroxyisocaproate dehydrogenase							amino acid
gbs0287		-1.6	-2.8	aminopeptidase C							amino acid
gbs0334		-2.1	-1.2	malonyl CoA-acyl carrier protein transacylase							fatty acid
gbs0573		-3.2	-3.2	hypothetical protein							nucleotide
gbs0574		-3.6	-3.8	nucleoside hydrolase							nucleotide
gbs0661		-1.8	-3.1	nuclease NucA							virulence
gbs0663		-1.8	-2.1	ABC transporter, ATP-binding protein
gbs0664		-2	-2	hypothetical protein
gbs0764		-2.8	-2.2	hypothetical protein
gbs0767		-2	1.6	riboflavin biosynthesis protein							riboflavin
gbs0768		-2.4	-1.7	riboflavin biosynthesis protein							riboflavin
gbs0769		-2.6	-1.7	riboflavin biosynthesis protein							riboflavin
gbs0770		-2.5	-1.5	riboflavin biosynthesis protein							riboflavin
gbs0850		-2.9	-2.1	hypothetical protein
gbs0916		-1.8	-2.3	ndk, nucleoside diphosphate kinase							nucleotide
gbs0937		-1.2	2.067	amino acid binding protein							amino acid
gbs1069		-1.1	-2.4	hypothetical protein							secretion
gbs1070		-1.25	-2.1	type VII secretion protein EssB							secretion
gbs1072		-1.2	-2.4	type VII secretion protein EssA							secretion
gbs1073		-1.1	-2.3	phage infection protein							secretion
gbs1074		-1	-2.2	conserved hypothetical protein							secretion
gbs1075		-1.3	-2.3	conserved domain protein							secretion
gbs1077		-1.1	-4	carB, carbamoyl-phosphate synthase, subunit							nucleotide
gbs1202		-2.6	-1.3	gls24 protein, putative							stress
gbs1203		-2.55276	-1.47059	conserved hypothetical protein							stress
gbs1204		-2.3432	-1.49254	gls24 protein, putative							stress
gbs1205		-2.35054	-1.78571	conserved hypothetical protein							stress
gbs1206		-2.03128	-2.05198	conserved hypothetical protein							stress
gbs1207		-2.16653	-1.88206	conserved hypothetical protein							stress
gbs1286		-2.58442	-2.34742	hypothetical protein
gbs1419		-2.06342	-2.26586	beta-lactam resistance protein
gbs1420		-1.984	-2.457	hypothetical protein
gbs1734		-3.3	-1.6	sucrose-specific PTS enzyme IIABC							sugar
gbs1792		-1.13636	-2.149	cfa, cyclopropane-fatty-acyl-phospholipid synthase							fatty acid
gbs1855		-1.20482	-2.08914	PTS system, IIB component							sugar
gbs2107		-2.51172	-1.25	hypothetical protein
